# Supplementary material for: Cytocompatibility and Bioactive Ion Release Profiles of Phosphoserine Bone Adhesive: Bridge from In Vitro to In Vivo
Source: Biomedicines. 2022 Mar 22;10(4):736. doi: 10.3390/biomedicines10040736 (PMC9044752; doi:10.3390/biomedicines10040736)
Supplement: Supplementary file 1 [file biomedicines-10-00736-s001.zip]

Archive with 1 entries (1 files):
- biomedicines-1624287-SI.pdf
